# Supplementary material for: Linked within-host and between-host models and data for infectious diseases: a systematic review
Source: PeerJ. 2019 Jun 19;7:e7057. doi: 10.7717/peerj.7057 (PMC6589080; doi:10.7717/peerj.7057)
Supplement: Supplemental Information 7 — Full answers to screening questions for all papers that did not meet the criteria for inclusion in the systematic review. [file peerj-07-7057-s007.csv]

Reviewer	Bib_Numbe	Number	Author	Journal	Year	Outside_Scope	Review	Host	Host_SN	Other_Host	Other_SN	Parasite	Parasite_SN	Result	Rejected_Why	Other	Full_Review
Leah		124	Alexander et al	J of Theoretical Biology	2009	No	Not Review	Human		No		Viral	Influenza	how does model assumptions/structure influence predictions of emergence of drug resistance	No data		No
Lauren		75	Alizon	Retrovirology	2013	No	Not Review	Human		No		Viral	HIV	genome-wide overview of the differences in the HIV rates of molecular evolution at the within- and between-host levels.	Other	not really modeling disease dynamics. estimating evolutionary rates; different kind of model study	Yes
Lauren		113	Alizon	Trends in Microbiology	2011	No	Review								Review
Lauren		201	Alizon	Proceedings of the Royal Society B	2011	No	Not Review	Other	inspired by siderophore producing bacteria			Other	general parastie		No data
Melody		202	Alizon	American Naturalist	2008	No	Review								Review
Sarah		135	Antolin	Annual Review of Ecology Evolution and Systematics	2008	No	Not Review	Non-human mammal		Yes	Human	Bacterial	Yersinia pestis		No model		Yes
Ryan		56	Artzy-Randrup	Theor Ecol	2014	No	Not Review	Human	Homo sapiens	No		Protozoa (Malaria parasite/etc)	Plasmodium faciparum (malaria)	Evolution of acute vs chronic traits during infections	No data		Yes
Fadoua		203	Ashby	Evolution Letters	2017	No	Not Review	Other	general host			Other	general parasite		No data
Fadoua		148	Bedhomme, S	Proceedings of the royal society b-biological sciences	2004	No	Not Review	Invertebrates (Insects/snails/worms/etc)	mosquito Aedes Aegypti	No		Fungal	Vavraia culicis		No model		No
Ryan		159	Beegle	J Invertebrate Pathol	1975	Yes	Not Review								Out of Scope
Leah		204	Bell	Trends in Microbiology	2018	No	Not Review	Other	general host			Bacterial	general bacterium		No data
Ryan		108	Betancourt	J Gen Virol	2011	No	Not Review	Plants	Melon plant	No		Viral	Cucumber mosaic virus	Differences found in traits determining fitness of virus	No model		Yes
Fadoua		73	Betancourt	Evolutionary Applications	2013	No	Not Review	Plants		No		Viral	Cucumber mosaic virus		No data		No
Leah		205	Birget	Proc Roy Soc B	2017	No	Not Review	Non-human mammal	mice			Protozoa (Malaria parasite/etc)	Plasmodium chabaudi		No between-host component
Melody		133	Boldin	Journal of Mathematical Biology	2008	No	Not Review	Other	Generic Host	No		Other	Generic Pathogen	Superinfection allows for steady coexistence of pathogen traits	No data		No
Leah		151	Boone et al	American J of Trop Med and Hygiene	2002	Yes	Not Review								Out of Scope
John		30	Braquart-Varnier	Frontiers in Microbiology	2015	No	Not Review	Invertebrates (Insects/snails/worms/etc)				Bacterial	Wolbachia		No data		No
John		42	Brooks-Pollock	Proceedings of the Royal Society B-Biological Sciences	2015	No	Not Review	Non-human mammal	Meles meles (European Badger)	Yes	Bos tauros (cattle)	Bacterial	Bovine tuberculosis	Better controlling and understanding BTB in cattle by including badgers in the model	No within-host component
Ryan		206	Bushman	PlOS Biology	2018	No	Not Review	Human				Protozoa (Malaria parasite/etc)	P falciparum		No data
Fadoua		207	Cai	Math Meth Appl Sci	2017	No	Not Review	Human				Protozoa (Malaria parasite/etc)			No data
Lauren		208	Cen	Journal of Theoretical Biology	2014	No	Not Review	Human		Non-human mammal	cat, mouse, pig	Protozoa (Malaria parasite/etc)	T. gondii		No data
Fadoua		209	Chang	Parasitology	2015	No	Not Review	Human				Protozoa (Malaria parasite/etc)			No between-host component
Fadoua		137	Coombs, D	Theoretical population biology	2007	No	Not Review	Human		No		Viral			No data		No
Melody		96	Cuadros	Theorotical Biology and Medical Modelling	2012	Yes	Not Review	Human	Homo Sapien	No		Viral	human immunodeficiency virus	variations in the viral replicative capacity would influence the effect of co-infection on the VL	No data		No
Fadoua		29	Dang, YX	JOURNAL OF BIOLOGICAL DYNAMICS	2016	No	Not Review	Birds				Viral	flu		No data		No
Sarah		18	De Maio	PLOS Computational Biology	2016	No	Not Review	Human				Viral	Foot and Mouth Disease Virus		Other	Software Paper (data found in another paper (10.1371/journal.pgen.1005421))	Yes	Klebsiella pneumoniae as well
Ryan		25	DeBlasio	J Virol	2016	Yes	Not Review								Out of Scope
Sarah		98	Devaux	World Journal of Virology	2012	No	Not Review	Human		No		Viral	Chikungunya		No model		Yes
Sarah		210	Dewar	PLOS Pathogens	2018	No	Not Review	Human				Other	trypanosma brucei		No between-host component
Lauren		13	Doekes	Plos Computational Biology	2017	No	Not Review	Human		No		Viral	HIV	Presence of latent reservoir can delay evolution of virus in the host changing transmission at the population level	No data	Data presented in Figure 2 is motivational	Yes
Fadoua		211	Dolan	Annual review of virology	2018	No	Review								Review
Lauren		3	Dorratoltaj	Peer J	2017	No	Review								Review
Leah		212	Duncan	Oikos	2018	No	Not Review	Invertebrates (Insects/snails/worms/etc)	Paramecium caudatum			Bacterial	Holospora undulata, H. caryophila, H. obtusa		No model
Zach		136	Ellner, Stephen P	AMERICAN NATURALIST	2007	No	Not Review	Invertebrates (Insects/snails/worms/etc)	Sea Fan	No		Fungal	Aspergillus sydowii	environmental factors effects sea fan immune system	No between-host component		No
Leah		95	Erler et al	Ecology and Evolution	2012	Yes	Not Review								Out of Scope
Leah		213	Famulare	PLOS Biology	2018	No	Not Review	Human				Viral	Polio virus (wild and attenuated in vaccine)		No data
Leah		214	Farrukee	Antimicrobial Agents and Chemotherapy	2018	No	Not Review	Human				Viral	Influenza B		No model
Lauren		31	Feng	Mathematical Biosciences	2015	No	Not Review	Other	Not specific host	No		Other	Not specific pathogen - environmentally driven pathogen	Importance of linking functions; potential backward bifurcation	No data		No
Fadoua		215	Feng	Mathematical Biosciences	2012	No	Not Review	Non-human mammal	cats			Protozoa (Malaria parasite/etc)	Toxoplasma gondii		No data
John		21	Fenton	Parasitology	2016	No	Review								Review		No
Lauren		216	Fernandez-Gonzalez	Parasitology	2018	No	Not Review	Birds				Other	,		No model
Zach		28	Forrester	VIRUS EVOLUTION: CURRENT RESEARCH AND FUTURE DIRECTIONS	2016	No	Review								Review
Sarah		47	Frost	Epidemics	2015	No	Review								Review
John		102	Fryer	PLOS Computational Bio	2011	No	Not Review	Human	Homo sapien	No		Viral	HIV	New approach for modeling HIV immune escape mutants in a vaccinated population	No data		No
Melody		107	Fryer	PLoS One	2011	No	Not Review	Non-human mammal	Mus	No		Other	transmissible spongiform encephalopathies	There is no safe does of TSE	No between-host component		No	prions
Lauren		217	Ganusov	Evolution	2002	No	Not Review	Non-human mammal	general vertebrate host (could be human or non-human)	Human		Other	general microparasite		No data
Melody		125	Garamszegi	Malaria Journal	2009	No	Not Review	Non-human mammal	Primates	No		Protozoa (Malaria parasite/etc)	Plasmodium	Primate malarias is constrained by the phylogenetic associations of their hosts	No within-host component		No
Sarah		57	Garira	Mathematical Biosciences	2014	No	Not Review	Human		No		Macroparasite (Worms/ticks/etc)	Schistosomiazis		No data		Yes
Zach		144	Gilchrist	Journal of Theoretical Biology	2006	No	Not Review	Other	general host			Other	general parasite		No data
Leah		218	Gilchrist	Journal of Theoretical Biology	2002	No	Not Review	Other	general host			Other	general parasite		No data
Melody		79	Gjini	Proceedings of the Royal Society B- Biological Science	2013	Yes	Not Review								Out of Scope
Lauren		219	Gordo	BMC Evolutionary Biology	2007	No	Not Review	Other	gerenal host			Other	general pathogen - called "infectious agent"		No data
Lauren		139	Graham	Trends in Parasitology	2007	No	Review								Review
Sarah		220	Greeff	Vetrinary Parasitology	2018	No	Not Review	Non-human mammal	carnivores			Macroparasite (Worms/ticks/etc)	Spirocerca lupi		No model
Lauren			Greenspoon	Journal of Theoretical Biology	2018	No	Not Review	Other	general host			Other	general pathogen		No data
Fadoua		11	Gulbudak, Hayriye	BULLETIN OF MATHEMATICAL BIOLOGY	2017	No	Not Review	Human	homo sapiens	No		Viral	West Nile and Rift Valley	These results are utilized to compute host and pathogen evolutionary trajectories and to determine how model parameters affect evolution outcomes	No data		No
Ryan		46	Gutierrez	J Virol	2015	No	Not Review	Invertebrates (Insects/snails/worms/etc)	Mosquito	No		Viral	Venezuelan equine encephalitis virus	Data on demographic changes of virus population	No model		No
John		74	Hall	Virus Research	2013	No	Not Review	Plants	Does not specify			Viral	Barley yellow dwarf virus (PAV and PAS)	How competition between species affects virus growth within host, transmission rate between hosts, virus population structure	No model		No
Ryan		97	Hall	Ecology	2012	No	Not Review	Invertebrates (Insects/snails/worms/etc)	Daphnia dentifera (zooplankton)	No		Fungal	Metschnikowia bicuspidata	Determine which ecological factors affect trade-offs and why	No between-host component		Yes
Melody		34	Handel	Philosophical Transactions of the Royal Society B-Biological Science	2015	No	Review								Review
John		112	Hawley	Functional Ecology	2011	No	Review								Review		No
Melody		152	Hellriegel	Trends in Parasitology	2001	No	Not Review	Other	Generic Host	No		Other	Generic Pathogen	Connecting immunology and epidemiology	No data		No
Lauren		222	Hite	Philosophical Transactions B	2018	No	Not Review	Other				Other	general parasite		No data
Fadoua		223	Holding	The american naturalist	2018	No	Not Review	Human				Protozoa (Malaria parasite/etc)			No data
Fadoua		224	Holt	The american naturalist	1985	No	Not Review	Other	general host			Other	general parasite		No data
Fadoua		61	Hool	EPIDEMICS	2014	No	Not Review	Human	homo sapiens	No		Viral	HIV-1		No model		No
Leah		114	Hurt et al	J of Virology	2010	No	Not Review	Non-human mammal	ferret	No		Viral	Influenza	experimental + mathematical analysis provides "insight into the relative fitness, both within the host and between hosts, of two different influenza virus"	Other	between host experiments but no between host model	Yes
Fadoua		91	Hurtado, PJ	JOURNAL OF THEORETICAL BIOLOGY	2012	No	Not Review	Birds	Carpodacus mexicanus	No		Bacterial	Mycoplasma gallisepticum (MG)		No data		No
John		92	Jackwood	Infection Genetics and Evolution	2012	No	Not Review	Birds	Gallus gallus domesticus (chicken)	No		Viral	Avian gammacoronavirus infectious bronchitis virus	Evolution of IBV in commercial poultry	No model		No
Zach		128	Jaenike, John	OIKOS	2009	No	Not Review	Invertebrates (Insects/snails/worms/etc)	mosquito spp.	No		Bacterial	wolbachia		No data		No
Sarah		109	Johnson	Ecology	2011	No	Not Review	Reptile/Amphibian/Fish		No		Macroparasite (Worms/ticks/etc)	Ribeiroia ondatrae, Echinostoma trivolvis		No model		No
Fadoua		120	Kao	Network Scinece, Complexity in nature and technology	2010	No	Review								Review
Ryan		143	Karvonen	Parasitology	2006	No	Not Review	Birds	Larus argentatus (herring gull)	Yes	Larus callus (common gull)	Macroparasite (Worms/ticks/etc)	Diplostoymum spothaceum and Diplostoymum pseadospathaceum	Investigated suitability of parasites between hosts; egg numbers positively correlated with parasite species	No model		Yes
Leah		53	Kernbauer et al	Infection and Immunity	2015	No	Not Review	Non-human mammal	mouse model	No		Bacterial	Staphylococcus aureus	establish animal model of within/between transmission of staph	No model		No
Sarah		127	King	American Naturalist	2009	No	Not Review	Human		No		Bacterial	Bordetella pertussis, Bordetella parapertussis		No data		Yes
Leah		226	Klein	Journal of Theoretical Biology	2014	No	Not Review	Human		Invertebrates (Insects/snails/worms/etc)	mosquito	Protozoa (Malaria parasite/etc)	malaria (general)		No data
Zach		145	Klinkenberg, D	PROCEEDINGS OF THE ROYAL SOCIETY B-BIOLOGICAL SCIENCES	2005	No	Not Review	Birds	gallus domesticus	No		Protozoa (Malaria parasite/etc)	Eimeria spp		No between-host component		No
Leah		32	Laabei et al	PLOS Biology	2015	No	Not Review	Other	unclear from abstract	No		Bacterial	Staphylococcus aureus	toxicity of secretions by bacteria are inversely related to disease severity and may be related to evolutionary tradeoffs between fitness and transmissibility	No model		Yes
Melody		16	Lambrechts	Current Opinions in Virology	2016	No	Not Review	Other	Mosquito	No		Viral	Dengue Virus	Evolutionary changes of Dengue is an important component of the virus host interaction	No model		No
Lauren		122	Lange	Plos Computational Biology	2009	No	Not Review	Other	Disease model in general (not species specific)	Yes	Disease model in general (not species specific)	Other	Disease model in general (not species specific)	plausible mechanistic hypothesis for the observed tradeoff between pathogen transmissibility and antigenic diversity	No data		No
Ryan		134	Lavine	Trends Microbiol	2008	No	Review								Review
Lauren		22	Legros	Journal of Royal Society Interface	2016	No	Not Review	Human		Yes	mosquito	Protozoa (Malaria parasite/etc)	Plasmodium	Resistance is less likely in areas of high transmission due to competition of strains; introduction of linking functions	No data		Yes
Melody		45	Lin	Journal of Virology	2015	No	Not Review	Human	Homo Sapien	No		Viral	Hepatitis B virus	Rapid mutation at limited spots, while all other spots on th genome mutate at a much slower rate when HBV is passed through multiple host	No model		No
Ryan		70	Lion	J Evol Biol	2013	No	Not Review	Human	Homo sapiens	No		Protozoa (Malaria parasite/etc)	General parasite	Links model of kin selection of virulence evolution with epidemiological model; low within-host relatedness in competitive parasite interactions corresponds to either low or high levels of virulence	No data		No
John		121	Luciani	PLOS Computational Bio	2009	No	Not Review	Human	Homo sapien	No	Doesn't specify humans, but virus only affects humans and chimps. So possibly chimps?	Viral	Hepatitis C	Nested approach for modeling chronic infections that evolve rapidly, such as Hep C	No data		No
Sarah		228	Lumby	PLOS Genetics	2018	No	Not Review	Other	general host			Viral	Influenza		No between-host component
Zach		229	Lythgoe	International Journel of Organic Evolution	2013	No	Not Review	Human				Viral	HIV		No model		Yes	they pulled data
Zach		155	Mackinnon, MJ	PROCEEDINGS OF THE ROYAL SOCIETY B-BIOLOGICAL SCIENCES	1999	No	Not Review	Non-human mammal	rodents?	No		Protozoa (Malaria parasite/etc)	Plasmodium chabaudi		No between-host component		No
Lauren		63	Maher	Canadian Journal of Zoology	2014	No	Not Review	Non-human mammal	Small mammal	No		Macroparasite (Worms/ticks/etc)	Fleas	Experimental quantification of small mammal - flea communities across spatial variation	No model		No
Zach		230	Marchetto	Ecology	2018	No	Not Review	Plants	Phaseolus vulgaris			Viral	Clover yellow vein virus and Bean common mosaic virus		No model		No
Fadoua		41	Martcheva	VETERINARY RESEARCH	2015	No	Not Review	Non-human mammal	cattle	No		Bacterial	Johne's disease/Mycobacterium avium		No data		No
Melody		69	Martcheva, M	Journal of Biological Dynamics	2013	No	Not Review	Human	Homo Sapien			Viral	human immunodeficiency virus	Medicine that decreases viral load will increase overall population infection	No data		No
Lauren		43	Martinez-Bakker	Trends in Ecology and Evolution	2015	No	Review								Review
Lauren		150	McCarthy	Journal of Parasitology	2002	No	Not Review	Invertebrates (Insects/snails/worms/etc)	Littorina saxatilis (snail)			Macroparasite (Worms/ticks/etc)	Maritrema arenaria, Microphallus similis, Microphallus piriformes (nematodes)	Variation in host exploitation and life history appeared adaptive for transmission to the next host	No model		No
Fadoua		20	McKay, AF	INTEGRATIVE AND COMPARATIVE BIOLOGY	2016	Yes	Review								Out of Scope
Lauren		231	Mideo	Infection, Genetics and Evolution	2012	Yes	Review								Out of Scope
Leah		132	Mideo, Alizon, and Day	Trends in Ecol and Evol	2008	No	Review								Review
Lauren		104	Mideo, Savill, Chadwick	American Naturalist	2011	No	Not Review	Non-human mammal	rodent	No		Protozoa (Malaria parasite/etc)	Plasmodium chabaudi	burst size of parasite contributes to dynamics	No between-host component		No
John		62	Mobegi	Molecular Biology and Evolution	2014	No	Not Review	Human	Homo sapien			Protozoa (Malaria parasite/etc)	human malaria parasite Plasmodium falciparum		No model
Melody		24	Moncla	Cell Host and Microbe	2016	No	Not Review	Non-human mammal	Mustela putorius furo	No		Viral	H1N1 influenza virus	The way that the virus mutates over time	No model		Yes
Zach		40	Mordecai, Erin A	PLOS ONE	2015	No	Not Review	Plants	Nassella (Stipa) pulchra	Yes	Bromus hordeaceus	Viral	Barley yellow dwarf virus-PAV, Barley yellow dwarf virus-MAV, and Cereal yellow dwarf virus-RPV		Other			?
John		2	Moxon	Evolution	2017	No	Not Review	Other	Generic Host			Other	Generic Pathogen	Impact of bottlenecking on survival and adaptation - a new modeling approach	No data		Yes
Zach		48	Murall, Carmen Lia	: PROCEEDINGS OF THE ROYAL SOCIETY B-BIOLOGICAL SCIENCES	2015	No	Not Review	Other	Red Blood Cells	Yes	Homo sapien	Viral	human papillomavirus		Other			?
Zach		72	Murillo, Lisa N	THEORETICAL BIOLOGY	2013	No	Not Review	Human	Homo sapien?	No		Viral	Influenza	multiscale model	No within-host component		No
Sarah		232	Netshikweta	Computational and mathematical methods in medicine	2017	No	Not Review	Human				Macroparasite (Worms/ticks/etc)	Dracunculus medinensis		No data
Lauren		233	O'Donnell	Proceedings of the Roayl Society B	2011	No	Not Review	Non-human mammal	rodent			Protozoa (Malaria parasite/etc)	Plasmodium chabaudi		No model
Ryan		116	Osiemo	Social Insects	2010	Yes	Not Review								Out of Scope
John		138	Pagan	PLOS One	2007	No	Not Review	Plants	Abstract doesn't specify	No		Viral	Arabidopsis thaliana-Cucumber mosaic virus	The need to consider the effect of both the host and parasite genotypes in analysis of host-parasite interaction	No within-host component		No
Leah		15	Pagen et al	PLOS ONE	2016	No	Not Review	Human		No		Viral	HIV-1B	clinical factors are related to the rate of evolution of HIV virus between hosts.	No within-host component		No
Zach		234	Palmer-Young	Scientic Reports	2017	No	Not Review	Invertebrates (Insects/snails/worms/etc)	bumble bee			Protozoa (Malaria parasite/etc)	Crithidia bombi		No model		No
Leah		77	Park et al	Phil Trans Roc Soc B	2013	No	Not Review	Other	general host	No		Other	general pathogen	"Results show that positive correlations between fitnesses across scales can greatly facilitate emergence, while cross-scale conflicts in selection can lead to evolutionary dead ends"	No data		Yes
Melody		5	Parkinson	Physiological Entomology	2017	No	Not Review	Invertebrates (Insects/snails/worms/etc)	Planococcus citri	No		Bacterial	proteobacteria (Symbiotic)	The bacteria has very little effect on the fecundity or development of host	No between-host component		No
Lauren		235	Parratt	Journal of Applied Ecology	2018	No	Not Review	Plants				Multiple	Po. plantaginis, Ampelomyces		No model
Melody		115	Pepin	Journal of Theoretical Biology	2010	No	Not Review	Other	Generic Host	No		Viral	Acute Viral infection	Discuss reasons for immune escape of virus	No data		Yes
Sarah		71	Perez	Fungal Ecology	2013	Yes	Not Review								Out of Scope
Melody		141	Perkins	International Journal for Parasitology	2006	No	Not Review	Invertebrates (Insects/snails/worms/etc)	helminths	Yes	Generic Host	Other	Generic Pathogen	Helminths are modeled as a vector to spread a pathogen in a host. They show that it can increase pathogen virulence	No data		No
Sarah		236	Pharaon	Journal of Theoretical Biology	2018	No	Not Review	Human				Other	parasite		No within-host component
Ryan		35	Pigeault	Phil Trans Roy Soc B	2015	No	Not Review	Invertebrates (Insects/snails/worms/etc)	Culex pipiens (mosquito)	No		Protozoa (Malaria parasite/etc)	Plasmodium relictum SGS1 (avian malaria)	Statistical relationships between infection-related parameters and transmission	No model		Yes
Fadoua		1	Pilosof	JOURNAL OF THEORETICAL BIOLOGY	2017	No	Not Review	Other		No		Other		These results highlight the importance of considering multiple measures of disease risk and advance our understanding of disease spread in multihost systems	No data		No
Zach		237	Pimenoff	Genes	2018	Yes	Review								Out of Scope
Zach		19	Piontkivska, Helen	GENOME BIOLOGY AND EVOLUTION	2016	Yes	Not Review								Out of Scope
Lauren		238	Pollitt	Evolutionary Applications	2012	No	Not Review	Invertebrates (Insects/snails/worms/etc)	Anopheles stephensi			Protozoa (Malaria parasite/etc)	Plasmodium Berghei		No within-host component
Lauren		239	Pollitt	Trends in Parasitology	2011	No	Review								Review
Sarah		240	Pollitt	American Naturalist	2011	No	Not Review	Non-human mammal	rodent			Protozoa (Malaria parasite/etc)	Plasmodium chabaudi		No data
Sarah		26	Rapti	Bulletin of Mathematical Biology	2016	No	Not Review	Other	Zooplankton	No		Fungal	Yeast?		No data		Yes
Leah		140	Read and Keeling	Theor Pop Bio	2006	No	Not Review	Other	general	No		Other	general	"complex dynamics may emerge due to the feedbacks between epidemiological and evolutionary dynamics"	No data		No
Fadoua		129	Reckardt, K	OIKOS	2009	No	Not Review	Non-human mammal	bats	No		Macroparasite (Worms/ticks/etc)	wing mite Spinturnix		No model		No
Melody		241	Reece	Journal of Biological Rythyms	2017	No	Not Review	Other	general host			Other	general parasite		No data
Sarah		81	Regoes	Proc. Royal Soc. Lond	2013	No	Not Review	Other	Generic Host			Viral	RNA virus		No data		Yes
Melody		242	Riley	Journal of Theoretical Biology	2003	No	Not Review	Non-human mammal	cat			Macroparasite (Worms/ticks/etc)	Brugia pahangi		No between-host component
Sarah		154	Rispe	American Naturalist	2000	No	Not Review	Invertebrates (Insects/snails/worms/etc)	Aphid	No		Bacterial	Buchnera		No data		Yes
Leah		65	Rolin et al	Infection and Immunity	2014	No	Not Review	Non-human mammal	mouse model	No		Bacterial	Bordetella bronchiseptica	production of certain lipids impacts persistance with a host and transmission between	No model		No
Lauren		131	Schmid	Plos one	2008	No	Not Review	Human		No		Viral	HIV	within-host TAP mutations occur frequently	Other	bioinformatic model	No
Ryan		243	Schneider	PLOS Pathogens	2018	No	Not Review	Non-human mammal	rodent			Protozoa (Malaria parasite/etc)			No between-host component		Yes
Melody		55	Scordato	Journal of Animal Ecology	2014	No	Not Review	Birds	Phylloscopus humei	Yes	Phylloscopus trochiloides	Protozoa (Malaria parasite/etc)	Haemoproteus and Plasmodium	Host species is a better indicator of Malaria Diversity	No model		Yes
Fadoua		101	Severins, M	VETERINARY Quarterly	2012	No	Not Review	Non-human mammal	cattle	No		Bacterial	Mycobacterium avium		No data		No
Zach		99	Severins, Maite	JOURNAL OF THE ROYAL SOCIETY INTERFACE	2012	No	Not Review	Human	Homo sapien	No		Protozoa (Malaria parasite/etc)	Plasmodium falciparum		Other			?
Leah		44	Shen et al	Mathematical Biosciences	2015	No	Not Review	Human		No		Viral	HIV	Treatment of disease to slow within host progression and increase survival can also increase R0/transmission	No data		No
Zach		58	Shrestha, Sourya	THEORETICAL ECOLOGY	2014	No	Not Review	Other	general	No		Other	general	invasion-presistance	No data		No
Ryan		153	Smith	Proc Roy Soc B	2001	No	Not Review	Other	General population	No		Bacterial	General bacterial pathogen	Mathematical model shows horizontal gene transfer is a novel mechanism for evolution of bacteria through populations	No data		Yes
Lauren		Review suggested	Smith	Evolutionary Application	2017	No	Not Review	Human				Viral	HIV		No within-host component
Sarah		9	Sofone	Journal of Theoretical Biology	2017	No	Not Review	Other	Generic Host			Multiple	Generic Pathogen		No between-host component		No
Sarah		117	Steinmeyer	Philos. Trans. Royal Soc. B	2010	No	Not Review	Human	Generic Host	No		Viral		"These results show that within-host dynamics and viral dose should not be neglected in epidemiological models,"	No data		No
Zach		110	Sternberg, Eleanore D	INFECTION GENETICS AND EVOLUTION	2011	Yes	Not Review								Out of Scope		No
Zach		245	Sun	International Journal of Bifurcation and Chaos	2018	No	Not Review	Other	general host			Other	general parasite		No data
Leah		23	Sun et all	PLOS ONE	2016	No	Not Review	Human		No		Viral	HIV	when and how much treatment is given impacts R0 in an IBM of transmission between gay men (men sleeping with men)	No data		Yes
Sarah		39	Susi	American Naturalist	2015	No	Not Review	Plants	Plantago lanceolata	No		Fungal	Pdodsphaera plantaginis		Other
Lauren		52	Susi	Nature Communications	2015	No	Not Review	Plants	Plantago lanceolata	No		Other	Podosphaera plantaginis (mildew, parasite?)	Data on co-infection - co-infected hosts shed more transmission pagules, effecting between-host transmission	No model		No
Leah		106	Svensson-Coelho and Ricklefs	J of Animal Ecology	2011	Yes	Not Review								Out of Scope
Melody		247	Taylor	Parasitology	2003	No	Not Review	Other	general, cattle, tick			Protozoa (Malaria parasite/etc)	theileria annulata		No model
Ryan		248	Theys	Current Opinion in Virology	2017	No	Review								Review
Fadoua		111	Ulrich	Journal of Evolutionary Biology	2011	No	Not Review	Invertebrates (Insects/snails/worms/etc)	bumblebee	No		Protozoa (Malaria parasite/etc)	trypanosome		No model		No
Zach		118	van Noort, Sander P	PLOS ONE	2010	No	Not Review	Other	general?	No		Protozoa (Malaria parasite/etc)	Plasmodium falciparum	pathogen evolution	No data		No
Ryan		17	VanderWaal	Func Ecol	2016	No	Review								Review
John		149	Vavre	Evolution	2003	No	Not Review	Invertebrates (Insects/snails/worms/etc)		No		Bacterial	Wolbachia	Revisiting how Wolbachia spreads and how it may evolve once in a new host	No data		No
Lauren		250	Viljoen	Acta Biotheor	2018	No	Not Review	Other	general host			Other	general pathogen		No data
Lauren		251	Vrancken	Virus Evolution	2017	No	Not Review	Human				Viral	hepatitus B		No within-host component
Zach		252	Vrancken	Conference paper	2013	Yes	Not Review								Out of Scope
Ryan		7	Walker	Phil Trans Roy Soc B	2017	No	Not Review	Non-human mammal	Giraffe	Yes	Other herbivore hosts, namely hartebeest, steenbok, etc	Macroparasite (Worms/ticks/etc)	Nematode parasite	Explore connections between parasites and hosts to determine differences in susceptibility and transmissibility	Other	Model not linked	Yes
Ryan		80	Walker	Lancet Infect Dis	2013	No	Not Review	Human	Homo sapiens	No		Bacterial	Mycobacterium tuberculosis	Estimate genetic diversity of strains through sequencing to determine how it can be used to investigate outbreaks	No model		No
Zach		10	Wang, Xueying	JOURNAL OF BIOLOGICAL DYNAMICS	2017	No	Not Review	Human	Homo sapien	No		Bacterial	Vibrio cholerae	prevention and control methods	Other			?
Fadoua		49	Wasik, Brian	EVOLUTION	2015	No	Not Review	Other		No		Viral	vesicular stomatitis virus		No model		No
Lauren		94	Wilks	Vaccine	2012	No	Review								Review
Leah		4	Willem, et al	BMC Infectious Diseases	2017	No	Review								Review
John		12	Willemsen	BMC Evolutionary Biology	2017	No	Not Review	Plants	Nicotiana benthamiana	Yes	Datura stramonium	Viral	Tobacco Etch Virus	Studying virulence and fitness for TEV in several host species	No between-host component
Zach		253	Wymant	Mol Biol Evo	2017	Yes	Not Review								Out of Scope		New Software Paper
Melody		254	Xiao	Siam Journal on Applied Mathematics	2013	No	Not Review	Human				Protozoa (Malaria parasite/etc)	Malaria		No model
Melody		255	Yang	International Journal of Biomathematics	2018	No	Not Review	Human				Bacterial	Cholera		No data
Melody		256	Zeng	Microbiome	2018	Yes	Not Review								Out of Scope
Zach		89	Zug, R	EVOLUTIONARY BIOLOGY	2012	No	Not Review	Invertebrates (Insects/snails/worms/etc)	mosquito spp.			Bacterial	wolbachia	evolutionary adaptation	No within-host component		No
Ryan		157	Zung	Canadian J Zool	1989	Yes	Not Review								Out of Scope
Ryan		126	Zwart	Evol Appl	2009	Yes	Not Review								Out of Scope
John		244	Scholle	The american naturalist	2013	No	Not Review	Other	general			Viral			No data
