# Supplementary material for: Linked within-host and between-host models and data for infectious diseases: a systematic review
Source: PeerJ. 2019 Jun 19;7:e7057. doi: 10.7717/peerj.7057 (PMC6589080; doi:10.7717/peerj.7057)
Supplement: Supplemental Information 8 — Full answers to screening and evaluation questions for all papers that met the criteria for inclusion in the systematic review. [file peerj-07-7057-s008.csv]

Paper ID	Citation	Journal	Year	Should the paper be kept or rejected? (The paper should be rejected if it is not a within-between host model that includes data)	If rejected, give reason why	Focal host species type?	Species name	Other species?	Other species name(s)	Type of infection?	Infection name(s)	How is infection transmission modeled?	Results PRIMARILY tactical or strategic?	PRIMARY focus of main result?	If Other, state the focus of the main result	Type of within-host model?	If Other, state the type of model	Type of between-host model?	If Other, state the type of model	How are the models linked?	Linking method used?	Within-host linking: Pathogen growth rate?	Within-host linking: Pathogen load?	Within-host linking: Pathogen death rate	Within-host linking: Immune response?	Within-host linking: Symptoms?	Other within-host linking traits/states?	Between-host linking: Pathogen transmission rate?	Between-host linking: Host recovery rate?	Between-host linking: Host death rate?	Between-host linking: Pathogen virulence?	Between-host linking: Frequency of strains?	Other between-host linking traits/states?	Is data used at the within-host level?	If within-host data, top-down or bottom-up?	If within-host data, fitting method?	If Other, state the fitting method	Is data used for the linking mechanism?	If linking mechanism data, top-down or bottom-up?	If linking mechanism data, fitting method?	If Other, state the fitting method	Is data used at the between-host level?	If between-host data, top-down or bottom-up?	If between-host data, fitting method?	If Other, state the fitting method
6	Stephenson	Phil Trans R Soc B	2017	Keep		Reptile/Amphibian/Fish	Guppy (Poecilia reticulata)	No		Macroparasite (Worms/ticks/etc)		Direct contact	Strategic	Impact of within-host dynamics on between-host dynamics		Statistical		Statistical		Within-host linked to between-host	Both	Yes	Yes	No	No	No	resistance, stage of infection	Yes	No	No	No	No	Transmission load, transmitted parasite fitness	Yes	Bottom-up	Maximum likelihood		Yes	Bottom-up	Maximum likelihood		Yes	Bottom-up	Maximum likelihood
8	Volz 2017	Mol Biol Evol	2017	Keep		Human		No		Multiple	HIV/Ebola	Direct contact	Strategic	Impact of within-host dynamics on between-host dynamics		Statistical		Deterministic		Within-host linked to between-host	Traits	No	No	No	No	No	probabilities of different lineages	Yes	No	No	No	No		Yes	Bottom-up	Maximum likelihood		No				Yes	Top-down	Other	Multiple models used, least squares and Bayesian inference
14	Giardina	Plos Comp Biol	2017	Keep		Human		No		Viral	HIV-1	Direct contact	Strategic	Impact of within-host dynamics on between-host dynamics		Deterministic		Individual-based		Within-host linked to between-host	States	No	Yes	No	No	No		Yes	No	No	No	Yes		Yes	Top-down	Bayesian Inference		No				No
33	Althouse	Phil Trans R Soc B	2015	Keep		Non-human Mammal	Macaque	No		Viral	Dengue	Direct contact	Strategic	Impact of within-host dynamics on between-host dynamics		Deterministic		Stochastic		Within-host linked to between-host	States	No	Yes	No	No	No		Yes	No	No	No	No		Yes	Top-down	Other	Qualitative	No				No
54	van Dorp	Plos Comp Biol	2014	Keep		Human		No		Viral	HIV	Direct contact	Strategic	Other	Impact on within-host characteristics of virus based on within-host distribution of hosts	Individual-based		Individual-based		Both	States	No	Yes	No	No	No		No	No	No	Yes	No	Virus success in host depends on host immune characteristics	No				No				Yes	Bottom-up		Not fitted but used for general comparison of trends
59	Handel	Proc R Soc B	2014	Keep		Birds	Ducks	No		Viral	Influenza A/Avian Influenza	Indirect contact	Strategic	Impact of between-host dynamics on within-host dynamics		Deterministic		Deterministic		Within-host linked to between-host	States	No	Yes	No	No	No		No	No	No	No	No		Yes	Bottom-up	Least squares		Yes	Bottom-up	Least squares		Yes	Bottom-up	Other	mechanistic model, odes and phenomenological model
64	Vrancken	Plos Comp Biol	2014	Keep		Human		No		Viral	HIV	Direct contact	Both	Impact of within-host dynamics on between-host dynamics		Statistical	coalescent	Statistical	using BEAST	Both	States	No	No	No	No	No	population proportion	no	No	No	No	no	Viral Evolution,, transmission timing	Yes	Top-down	Bayesian Inference	Bayesian Genealogical Inference	No				Yes	Top-down	Bayesian Inference	Bayesian Genealogical Inference
66	Leclerc 2014	Plos One	2014	Keep		Plants	sugar beet			Fungal	Rhizoctonia solani	Direct contact	Tactical	Impact of within-host dynamics on between-host dynamics		Statistical		Stochastic		Within-host linked to between-host	Traits	No	No	No	No	No		Yes	No	No	No	No		Yes	Bottom-up	Maximum likelihood		No				No
76	Chen 2013	Prev Vet Med	2013	Keep		Non-human Mammal	cattle	No		Bacterial	Ecoli O157	Indirect contact	Strategic	Impact of within-host dynamics on between-host dynamics		Individual-based		Deterministic		Both	States	No	Yes	No	No	No		Yes	Yes	No	No	No		Yes	Top-down	Other	Use shedding density data to model individual level of shedding; cubic spline interpolation	Yes	Top-down	Other	cubic spline interpolation	No
78	Handel	Plos Comp Biol	2013	Keep		Birds	mallards Anas platyrhynchos	No		Viral	Influenza A	Multiple	Strategic	Other	The impact of both within and between host dynamics on fitness.	Deterministic		Deterministic		Both	Both	No	Yes	No	No	Yes		Yes	Yes	No	No	No		Yes	Bottom-up	Least squares		Yes	Bottom-up	Least squares		No
90	Reperant 2012	Plos One	2012	Keep		Human	Homo sapien	Yes	Avian	Viral	Influenza A and Avian	Direct contact	Strategic	Impact of within-host dynamics on between-host dynamics		Stochastic	Also statistical	Deterministic		Within-host linked to between-host	Both	Yes	No	Yes	Yes	No	Both transmission and recovery rates depend on pathogen traits.	No	No	No	No	No		Yes	Bottom-up	Least squares		Yes	Bottom-up	Least squares		No
93	Fryer	J Virol	2012	Keep		Human		No		Viral	HIV	Direct contact	Strategic	Impact of within-host dynamics on between-host dynamics		Statistical		Deterministic		Within-host linked to between-host	Traits	No	No	No	No	No	escape prevalence	No	No	No	No	No	reversion rate, escape rate	Yes	Bottom-up	Maximum likelihood		No				No
103	Day (2-part paper with 105-Mideo)	Evolution	2011	Keep		Non-human Mammal	C57B1/6J Mice	No		Protozoa (Malaria parasite/etc)	P chabaudi (rodent malaria), multiple genotypes	Direct contact	Strategic	Other	Interaction between within-host and between-host, how affect evolutionary predictions	Statistical		Deterministic		Both	Both	No	Yes	No	No	No	age	Yes	No	Yes	No	No		Yes	Bottom-up	Maximum likelihood		Yes	Bottom-up	Maximum likelihood		No
105	Mideo 2011	Evolution	2011	Keep		Non-human Mammal	C57B1/6J Mice	No		Protozoa (Malaria parasite/etc)	P chabaudi (rodent malaria), multiple genotypes	Direct contact	Strategic	Other	Interaction between within-host and between-host, how affect evolutionary predictions	Statistical		Deterministic		Both	Both	No	Yes	No	No	No	age	Yes	No	Yes	No	No		Yes	Bottom-up	Maximum likelihood		Yes	Bottom-up	Maximum likelihood		No
123	Chaves	Ecology	2009	Keep		Human	homo sapiens	No	NA	Protozoa (Malaria parasite/etc)	Malaria	Indirect contact	Strategic	Other	within on between and between on within	Deterministic		Deterministic		Both	States	Yes	Yes	Yes	Yes	No		Yes	No	No	Yes	No		No				No				Yes	Both	Other
142	Dennehy	Am Nat	2006	Keep		Other	P phaseolicola (bacteria)	Yes	P pseudoalcaligenes (bacteria)	Viral	Phage Phi 6	Direct contact	Tactical	Impact of within-host dynamics on between-host dynamics		Deterministic		Statistical		Within-host linked to between-host	Both	Yes	Yes	No	No	No		Yes	No	No	No	No		Yes	Bottom-up	Least squares		No				Yes	Bottom-up	Other	Qualitative
146	Cooper	Proc R Soc B	2005	Keep		Other	JHC510/JHC514a (bacteria)			Other	Plasmid	Multiple	Strategic	Other	within host competition and between host tranmission effects on virulence	Deterministic		Deterministic		Both	Both	No	Yes	No	No	No	reproduction	Yes	No	Yes	Yes	Yes		Yes	Bottom-up	Other	don't say	Yes	Both	Other	don't say	Yes	Both	Other	don't say
147	McKenzie	J Theor Biol	2005	Keep		Human		Yes	mosquitoes	Protozoa (Malaria parasite/etc)	Plasmodium falciparum	Indirect contact	Strategic	Impact of within-host dynamics on between-host dynamics		Deterministic		Individual-based		Both	States	No	Yes	No	No	No	pathogen load of sexual (transmissable) stage	No	No	No	No	Yes		Yes	Top-down	Least squares	steepest-descent algorithm	No				No
156	Dwyer	Ecol Monographs	1990	Keep		Non-human Mammal	Rabbit	No		Viral	Myxoma virus	Direct contact	Strategic	Impact of within-host dynamics on between-host dynamics		Deterministic		Deterministic		Within-host linked to between-host	States	No	Yes	No	No	No		Yes	No	No	No	No		Yes	Top-down	Least squares		No				No
221	Hall	Philosophical Transactions B	2018	Keep		Invertebrates (Insects/snails/worms/etc)	Daphnia magna	No		Bacterial	Pasteuria ramosa	Indirect contact	Strategic	Impact of within-host dynamics on between-host dynamics		Statistical		Deterministic		Both	Both	Maybe	Yes	No	No	No		Yes	No	Yes	Yes	No		Yes	Top-down	Least squares	doesn't specify - uses slope (least squares?)	Yes	Top-down	Other	doesn't specify - fits exponential with single value	No
225	Kennedy	PLOS Biology	2018	Keep		Invertebrates (Insects/snails/worms/etc)	gypsy moth	No		Viral	baculovirus	Direct contact	Strategic	Impact of between-host dynamics on within-host dynamics		Stochastic		Stochastic		Both	States	No	Yes	No	No	No		No	No	No	No	Yes		Yes	Top-down	NA	no direct fitting to data - comparison of predictions to nucleotide sequence diversity	No				No
227	Lindberg	Journal of Theoretical Biology	2018	Keep		Invertebrates (Insects/snails/worms/etc)	Drosophila melanogaster	No		Bacterial	Pseudomonas aeruginosa	Direct contact	Tactical	Impact of within-host dynamics on between-host dynamics		Deterministic		Stochastic		Within-host linked to between-host	Traits	Yes	No	No	No	No		No	No	No	No	No		Yes	Bottom-up	Least squares		No				No
244	Scholle	The American Naturalist	2013	Keep		Birds		No		Other		Direct contact	Strategic	Impact of within-host dynamics on between-host dynamics		Deterministic		Deterministic		Within-host linked to between-host	States	No	Yes	No	No	No		Yes	No	No	No	No		Yes	Top-down	Least squares		No				No
246	Takumi	International Journal for Parasitology	2010	Keep		Non-human Mammal	rat	No		Macroparasite (Worms/ticks/etc)	Trichinella spiralis	Direct contact	Strategic	Impact of within-host dynamics on between-host dynamics		Statistical		Stochastic		Within-host linked to between-host	Both	No	Yes	No	No	No		No	No	No	No	No		Yes	Top-down	Other	Functional form	Yes	Bottom-up	Maximum likelihood		No
249	Tuncer	Bulletin of Math Biology	2016	Keep		Non-human Mammal	Livestock	Yes	Human, mosquitoes	Viral	Rift Valley Fever	Direct contact	Strategic	Other	develop a numerical approach for a structural and practical identifiability analysis of a nested immuno-epidemiological model	Deterministic		Deterministic		Both	States	No	Yes	No	No	No		Yes	Yes	Yes	No	No		Yes	Top-down	Maximum likelihood		Yes	Top-down	Least squares		Yes	Top-down	Least squares
